# Supplementary material for: Factors affecting development of medication-related osteonecrosis of the jaw in cancer patients receiving high-dose bisphosphonate or denosumab therapy: Is tooth extraction a risk factor?
Source: PLoS One. 2018 Jul 26;13(7):e0201343. doi: 10.1371/journal.pone.0201343 (PMC6062135; doi:10.1371/journal.pone.0201343)
Supplement: S1 Data — (XLSX) [file pone.0201343.s001.xlsx]

## Sheet: Sheet1
No	Age	Female:0 Male:1	Timing of first visit before administration:0 after administration:1	Extraction before BMA administration (-):0 (+):1	Smoking (-):0 (+):1	Diabetes (-):0 (+):1	Steroid (-):0 (+):1	Leukocyte	Alb	BP:0 Dmab:1	Number of teeth	Infectious symptom (-):0 (+):1	Xray abnormality (-):0 (+):1	Origin of infection	Duration of BMA administration before first visit	Duration from first visit to final diagnosis	Extraction after BMA administration (-):0 (+):1	Cause of extraction	MRONJ (-):0 (+):1
1	62	0	1	0	0	0	0	2600	3.3	0	24	1	1	per	1371	389	0		1
2	79	0	0	1	0	0	0	3900	4.1	0	17	1	1	P	0	1091	0	P	1
3	74	1	1	0	0	0	0	1500	2.7	0	20	1	1	P	72	29	1	P	1
4	74	1	1	0	0	0	0	1500	2.7	0	20	0	1		72	828	1	per	0
5	78	0	0	1	0	0	0	2500	2.6	0	6	0	0		15	573	0		1
6	69	0	0	0	0	1	0	5600	2.5	0	27	1	1	per	23	684	0		1
7	54	0	1	0	0	0	0	3500		1	28	1	1	per	424	68	1	per	1
8	58	0	0	0	1	0	1	4500	3.5	1	8	0	0		0	270	0		1
9	51	0	1	0	0	0	0	1500	4	0	30	0	0		3362	636	0		1
10	67	0	1	0	0	0	0	3800	3.6	0	20	1	1	per	1793	180	1	per	1
11	72	0	1	1	0	0	1	3700	2.4	0	24	0	0		0	98	0		1
12	65	1	0	1	0	0	0	2200	3.1	0	19	0	0		0	639	0		0
13	39	0	1	0	0	0	0	3100	3.1	0	14	0	1		119	2316	0		0
14	77	1	0	1	0	1	0	3000	2	0	10	0	0		0	2175	0		0
15	65	1	1	0	0	0	0	3200		0	25	0	0		995	2524	1	Root fracture, C4	0
16	34	0	0	0	0	0	0	2000	3.3	0	28	0	0		0	405	0		0
17	64	0	1	0	0	0	0	3600	3.7	0	21	0	1		106	1598	1	Prophylactic (P)	0
18	43	1	0	1	1	0	0	10700	3.7	1	15	0	0		0	609	0		0
19	69	1	1	0	0	0	0	3700	2.2	0	26	0	0		0	722	0		0
20	63	0	1	0		0	0	1400	2.6	0	29	1	1	P	162	827	0		0
21	63	0	0	1	1	0	1	800	2.8	0	3	0	0		0	1036	0		0
22	57	0	0	1	0	0	0	1400	3.7	1	15	0	0		0	1729	0		0
23	50	0	0	1	1	0	1	1200	3.3	0	27	0	1		0	777	0		0
24	73	1	0	0	0	0	1	2100	2	0	22	1	1	per	0	283	0		0
25	43	0	0	0		0	1	1800	4	1	27	1	1	per	0	1285	1	per	0
26	70	0	0	0	0	0	0	4300	2.7	1	27	0	0		0	400	0		0
27	65	1	0	0		0	0	2500	3.2	1	27	1	1	P	0	484	1	P	0
28	42	0	0	0		0	0	1300	2.3	0	28	0	0		0	1740	0		0
29	56	0	1	0		0	0	1300	1.5	1	26	0	1		0	688	0		0
30	64	0	1	0		0	0	2800	3.9	0	28	0	0		150	2869	0		0
31	55	1	0	1	0	0	0	6200	1.9	0	24	0	0		0	1404	0		0
32	64	0	0	0	0	0	1	600	3.5	0	8	0	1		0	644	0		0
33	61	0	0	0		0	0	6800	1.9	1	26	0	1		0	579	0		0
34	61	1	0	0	0	1	1	3800	3.2	0	29	0	0		0	900	0		0
35	65	1	0	0		0	0	2500	3.2	1	27	0	0		0	484	0		1
36	82	1	1	0		0	0			0	23	1	1	per	7	835	1	per	0
37	75	1	0	0	0	0	1	1200	2.3	0	19	0	1		0	341	0		0
38	67	1	0	1	0	0	0	1600	3.4	1	8	0	0		0	475	0		0
39	45	1	0	0	1	0	0	2200	3.1	0	30	0	0		0	198	0		0
40	86	1	1	0	1	0	0			0	28	0	0		886	2058	0		0
41	50	0	1	0	0	0	0	2200	2.9	0	32	0	0		23	801	0		0
42	48	1	0	1	1	0	0	2800	2.6	0	0	0	0		0	185	0		0
43	62	1	0	1	1	0	0	5800	2.3	0	11	0	1		0	145	0		0
44	63	1	0	1		0	0	3300	1.7	0	18	0	0		0	234	0		0
45	50	0	1	0	0	0	0	1900	3.8	1	17	0	1		412	414	0		1
46	63	1	0	1	1	0	0	3500	2.8	1	7	0	0		0	455	0		0
47	52	0	1	0	0	0	0	3100	2.7	0	22	1	1	per	1193	385	0		1
48	59	0	0	1	0	0	0	3100	4.2	1	24	0	0		0	315	0		0
49	62	1	0	0	0	0	0	5700	3.3	0	11	1	1	P-per	0	150	0		0
50	59	0	0	1	1	0	0	300	3.1	0	25	0	0		0	183	0		0
51	64	1	0	1		0	0	4700	3.5	0	14	0	0		0	168	0		0
52	45	0	0	0	0	0	0	1600	3.1	1	28	0	0		0	333	0		0
53	40	1	0	0	1	0	0	1700	2.7	0	30	0	0		0	283	0		0
54	44	0	0	1	1	0	0	2800	2.3	1	27	0	1		0	241	0		0
55	45	0	1	0	0	0	0	8700	4.2	1	28	0	1		63	693	1	Prophylactic (P)	0
56	44	0	1	0		0	0			1	29	1	1	perico	16	226	0		0
57	46	0	0	1	0	0	0	2200	2.9	1	28	0	0		0	273	0		0
58	72	0	1	0		0	0			1	17	1	1	per	539	252	1	per	1
59	69	1	1	0		0	0	4600	2.9	1	27	0	1		616	256	1	Perico, Prophylactic (C4)	0
60	69	0	1	0	0	0	0	4000	2.2	0	27	0	1		306	165	0		0
61	57	0	0	0	0	0	0	3700	3.3	1	29	0	0		0	175	0		0
62	67	0	1	0	0	0	0	1300	3.5	1	28	1	1	per	470	68	1	per	1
63	66	1	1	0	0	0	0	3900	3.6	0	24	1	0	P	357	338	0		0
64	70	1	1	0	0	0	0	2000	2.6	1	25	1	1	P	218	293	0		1
65	67	1	0	0	0	0	1	1000	2.5	1	19	0	0		0	984	0		0
66	78	0	0	0	0	0	0	3500	3.6	1	16	0	0		0	1279	0		0
67	46	0	0	1	0	0	0	2600	3.6	0	24	0	0		0	733	0		1
68	72	0	1	0	0	0	0	3800	4.2	0	18	0	1		2850	1247	0		0
69	48	0	1	0	0	0	0	3900	3.7	1	28	1	1	P	37	287	0		0
70	68	0	1	0	0	0	0	2000	4.1	0	17	1	1	per	155	191	1	per	0
71	49	0	1	0	0	0	0	1500	3.7	0	28	0	0		1171	606	0		0
72	67	1	0	1	1	0	0	3100	2.8	0	28	0	0		0	428	0		0
73	63	1	0	0	1	1	1	1700	1.9	1	27	0	0		0	196	0		0
74	46	1	0	0	1	0	0	2500	3.7	0	28	0	0		0	801	0		0
75	59	0	1	0	0	0	0	2300	3	0	24	0	0		37	376	0		0
76	63	0	0	0	0	0	0	1200	2.9	0	29	0	0		0	1053	0		0
77	78	1	0	1	1	1	0	2800	2.9	0	12	0	0		0	279	0		0
78	60	1	0	1	1	0	0	3000	2.1	0	21	0	0		0	459	0		0
79	65	1	0	1	0	1	0	2500	3.2	0	11	0	0		0	199	0		0
80	81	1	0	0	0	0	0	5400	1.8	1	19	0	0		0	189	0		0
81	64	1	0	0	0	0	0	2900	2	0	27	0	0		0	208	0		0
82	55	1	0	0	1	0	0	1700	2.4	0	20	0	0		0	350	0		0
83	57	0	1	0	1	0	0	3700	3.4	1	18	0	1		10	1117	1	Prophylactic (P)	0
84	64	1	0	1	0	1	0	300	2.2	1	15	0	1		0	248	0		0
85	59	0	0	0	1	0	0	2900	3	0	25	0	1		0	872	0		0
86	64	1	0	1	0	0	0	4700	3.5	0	14	0	0		0	1029	0		0
87	64	1	1	0	1	0	0	2900	3.6	0	24	1	1	per	716	959	1	per	0
88	66	1	0	1	1	0	0	4100	1.8	0	24	0	0		0	399	0		0
89	51	0	0	0		0	0	2000	3.3	1	27	0	1		0	578	0		0
90	68	1	0	0	0	0	0	3200	3.3	0	7	0	1		0	676	0		0
91	55	0	0	0	0	0	0	0	3.1	0	28	0	0		0	613	0		0
92	51	0	1	0		0	0	5400	3.4	1	26	0	1		279	574	1	Prophylactic (P)	0
93	61	0	1	1	0	0	0	4200	2.9	0	18	0	1		0	518	1	Prophylactic (P)	0
94	64	1	1	0		0	1	400	2.3	1	24	0	1		848	385	0		0
95	63	1	0	1	0	0	0	1600	3.7	0	18	0	0		0	127	0		0
96	57	0	0	0	0	0	0	3700	3.2	1	29	0	0		0	445	0		0
97	70	1	0	1	1	0	0	5100	3.5	0	19	0	0		0	232	0		0
98	39	1	0	0	0	0	0	3500	3.4	0	29	0	0		0	311	0		0
99	70	1	1	0	0	0	0	5300	3.6	1		0	1		816	294	1		0
100	77	1	0	1	0	0	0	1900	3.1	0	3	0	0		0	301	0		0
101	74	0	0	0	0	0	1	1900	3.6	1	26	0	0		0	211	0		0
102	67	1	0	1	1	0	0	7000	3.6	1	0	0	0		0	276	0		0
103	63	0	0	0	0	0	0	1500	1.1	0	27	0	0		0	87	0		0
104	24	1	0	0	0	0	0	400	1.7	1	28	0	0		0	125	0		0
105	63	0	1	0	0	0	0	3800	4.2	0	29	0	0		140	267	0		0
106	51	0	1	0	1	0	0	1900	3.8	0	28	0	0		4061	163	0		0
107	49	1	0	0	0	0	0	3300	3.4	0	29	0	1		0	230	0		0
108	51	0	0	1	0	0	0	3600	3.6	1	9	0	0		0	232	0		0
109	78	1	0	0	0	0	1	2200	2.8	0	5	0	1		0	209	0		0
110	78	1	0	0	0	9	0	4100	2.1	0	27	0	0		0	206	0		0
111	50	0	1	0	0	0	0	3800	3.8	1	26	0	1		434	210	0		0
112	72	0	0	0	0	0	1	2900	3.3	0	31	0	1		0	217	0		0
113	77	0	1	0	0	0	1	700	2.1	1	28	0	0		286	58	0		0
114	57	1	0	1	0	0	0	5900	3.1	1	25	0	1		0	206	0
115	65	1	1	0	0	0	1	400	2.3	1	22	0	1		850	81	0		0
116	62	1	0	0	0	0	0	700	2.2	1	24	0	1		0	189	0		0
117	59	1	0	0	0	0	0	5800	2.5	0	28	1	1	P	0	97	0		0
118	71	0	0	0	0	0	0	7400	3.8	1	28	0	0		0	199	0		0
119	81	1	0	0	0	1	0	2800	2.1	0	25	1	1	P	0	86	0		0
120	69	1	0	0	0	0	1	500	2.6	1	25	0	0		0	98	0		0
121	69	1	1	0	0	0	0	700	2	1	5	0	0		29	49	0		0
122	70	1	0	1	0	1	0	700	2.8	0	15	0	0		0	369	0		0
123	40	0	1	0	0	0	0	1400	2.5	1	26	0	0		793	145	0		0
124	74	1	0	0	0	1	0	3100	3.5	1	29	0	0		0	390	0		0
125	40	0	0	0	0	0	0	2100	1.5	1	21	1	1	P	0	150	1	P	0
126	71	0	0	0	0	1	0	4900	3.1	1	25	0	0		0	1629	0		0
127	67	1	0	0	0	0	0	1500	2.4	1	19	0	1		0	985	0		0
128	79	1	0	1	1	1	0	400	2	0	26	0	0		337	150	0		0
129	44	0	0	0	0	0	0	1200	2.6	0	28	0	0		0	168	0		0
130	67	1	0	0	1	0	0	3500	3.7	0	25	1	1	P-per	32	156	0		0
131	72	0	0	1	0	0	0	2800	3.4	0	6	0	0		0	279	0		0
132	67	0	0	1	0	0	0	700	3.5	1	17	0	0		0	243	0		1
133	47	0	1	0	0	0	0	1500	4.2	1	28	0	0		247	245	0		0
134	56	0	0	0	0	0	0	3200	2.8	1	21	0	0		0	252	0		0
135	72	0	0	0	0	0	0	3300	3.5	0	8	0	0		0	207	0		0
